# Supplementary material for: Characterizing Families of Spectral Similarity Scores and Their Use Cases for Gas Chromatography–Mass Spectrometry Small Molecule Identification
Source: Metabolites. 2023 Oct 21;13(10):1101. doi: 10.3390/metabo13101101 (PMC10608912; doi:10.3390/metabo13101101)
Supplement: Supplementary file 1 [file metabolites-13-01101-s001.zip]

Archive with 1 entries (1 files):
- metabolites-2637135-supplementary.pdf
